# Supplementary material for: Efficacy of B-TACE Versus C-TACE and Potential Predictive Value of Intraoperative Balloon-Occluded Stump Pressure in HCC
Source: J Clin Med. 2026 Jan 14;15(2):668. doi: 10.3390/jcm15020668 (PMC12842226; doi:10.3390/jcm15020668)
Supplement: Supplementary file 1 [file jcm-15-00668-s001.zip]

Archive with 1 entries (1 files):
- jcm-4050769-supplementary.pdf
